# Supplementary material for: Plasma Treatment Limits Human Melanoma Spheroid Growth and Metastasis Independent of the Ambient Gas Composition
Source: Cancers (Basel). 2020 Sep 9;12(9):2570. doi: 10.3390/cancers12092570 (PMC7565798; doi:10.3390/cancers12092570)
Supplement: Supplementary file 1 [file cancers-12-02570-s001.zip]

Archive with 1 entries (1 files):
- cancers-924040-supplementary.mp4
